# Supplementary material for: Profiling Blood Serum Extracellular Vesicles in Plaque Psoriasis and Psoriatic Arthritis Patients Reveals Potential Disease Biomarkers
Source: Int J Mol Sci. 2022 Apr 4;23(7):4005. doi: 10.3390/ijms23074005 (PMC9000144; doi:10.3390/ijms23074005)
Supplement: Supplementary file 1 [file ijms-23-04005-s001.zip]

Archive with 1 entries (1 files):
- ijms-1621255-supplementary.pdf
